# Supplementary material for: The giant staphylococcal protein Embp facilitates colonization of surfaces through Velcro-like attachment to fibrillated fibronectin
Source: eLife. 2022 Jul 7;11:e76164. doi: 10.7554/eLife.76164 (PMC9302970; doi:10.7554/eLife.76164)
Supplement: Figure 2—source data 1. [file elife-76164-fig2-data1.zip]

Archive with 7 entries (7 files):
- Figure 1 supp1 source data/S carnosus 5F_antiEmbp antibody.czi
- Figure 1 supp1 source data/S. carnosus WT_antiEmbp antibody.czi
- S epidermidis dEmbp with Fn.czi
- S epidermidis Embp overexpress with Fn.czi
- S. aureus with Fn.czi
- S. carnosus F with Fn.czi
- S. carnosus FG with Fn.czi
