# Supplementary material for: The giant staphylococcal protein Embp facilitates colonization of surfaces through Velcro-like attachment to fibrillated fibronectin
Source: eLife. 2022 Jul 7;11:e76164. doi: 10.7554/eLife.76164 (PMC9302970; doi:10.7554/eLife.76164)
Supplement: Figure 2—figure supplement 1—source data 1. [file elife-76164-fig2-figsupp1-data1.zip]

Archive with 2 entries (2 files):
- Figure 2 supp1 source data/Fig 2 suppl1 A and B.czi
- Figure 2 supp1 source data/Fig 2 suppl1 C and D.czi
