# Supplementary material for: The giant staphylococcal protein Embp facilitates colonization of surfaces through Velcro-like attachment to fibrillated fibronectin
Source: eLife. 2022 Jul 7;11:e76164. doi: 10.7554/eLife.76164 (PMC9302970; doi:10.7554/eLife.76164)
Supplement: Figure 3—source data 1. [file elife-76164-fig3-data1.zip]

Archive with 16 entries (14 files):
- Figure 3 source data/Figure 3A source data/
- Figure 3 source data/Figure 3A source data/qi-fit-2018.01.07-22.29.50.004.jpk-qi-image
- Figure 3 source data/Figure 3A source data/qi-fit-2018.01.07-22.29.50.004.png
- Figure 3 source data/Figure 3A source data/qi-fit-2018.01.07-22.29.50.004ad.png
- Figure 3 source data/Figure 3A source data/qi-fit-2018.01.07-22.29.50.004adb.png
- Figure 3 source data/Figure 3A source data/qi-fit-2018.01.07-22.29.50.004f.png
- Figure 3 source data/Figure 3A source data/qi-fit-2018.01.07-22.29.50.004fb.png
- Figure 3 source data/Figure 3A source data/qi-fit-2018.01.07-22.58.08.855.jpk-qi-image
- Figure 3 source data/Figure 3A source data/qi-fit-2018.01.07-22.58.08.855.png
- Figure 3 source data/Figure 3A source data/qi-fit-2018.01.07-22.58.08.855CUT.png
- Figure 3 source data/Figure 3B source data/
- Figure 3 source data/Figure 3B source data/20min 0.35mg-ml 5u diffuse 40ul wash 1time 20200605.0_00080.spm
- Figure 3 source data/Figure 3B source data/20min 0.35mg-ml 5u diffuse 40ul wash 1time 20200605.0_00080_AmplitudeErr.png
- Figure 3 source data/Figure 3B source data/20min 0.35mg-ml 5u diffuse 40ul wash 1time 20200605.0_00080_Height_RT.png
- Figure 3 source data/Figure 3B source data/20min 0.35mg-ml 5u diffuse 40ul wash 1time 20200605.0_00080_Height_T.png
- Figure 3 source data/Figure 3B source data/20min 0.35mg-ml 5u diffuse 40ul wash 1time 20200605.0_00080_Phase.png
