# Supplementary material for: The giant staphylococcal protein Embp facilitates colonization of surfaces through Velcro-like attachment to fibrillated fibronectin
Source: eLife. 2022 Jul 7;11:e76164. doi: 10.7554/eLife.76164 (PMC9302970; doi:10.7554/eLife.76164)
Supplement: Figure 3—figure supplement 1—source data 1. [file elife-76164-fig3-figsupp1-data1.zip]

Archive with 9 entries (9 files):
- Figure 3 suppl 1 source data/Clean_glass-2017.12.28-18.41.50.912.jpk
- Figure 3 suppl 1 source data/Clean_glass-2017.12.28-18.41.50.912_AmpErr.png
- Figure 3 suppl 1 source data/Clean_glass-2017.12.28-18.41.50.912_Height.png
- Figure 3 suppl 1 source data/Clean_glass-2017.12.28-18.41.50.912_Phase.png
- Figure 3 suppl 1 source data/PEA_wo_Fn-2017.12.28-19.59.59.645.jpk
- Figure 3 suppl 1 source data/PEA_wo_Fn-2017.12.28-20.49.28.937.jpk
- Figure 3 suppl 1 source data/PEA_wo_Fn-2017.12.28-21.14.58.497.jpk
- Figure 3 suppl 1 source data/PEA_wo_Fn-2017.12.28-22.45.57.901.jpk
- Figure 3 suppl 1 source data/PMA_wo_fn-2017.12.28-19.24.21.189.jpk
