# Supplementary material for: The giant staphylococcal protein Embp facilitates colonization of surfaces through Velcro-like attachment to fibrillated fibronectin
Source: eLife. 2022 Jul 7;11:e76164. doi: 10.7554/eLife.76164 (PMC9302970; doi:10.7554/eLife.76164)
Supplement: Figure 5—source data 1. [file elife-76164-fig5-data1.zip]

Archive with 15 entries (14 files):
- Figure 5 source data/Cell pickup 1.png
- Figure 5 source data/Cell pickup 2.png
- Figure 5 source data/force-save-2019.02.04-06.28.18.528.jpk-force
- Figure 5 source data/force-save-2019.02.04-06.28.34.592.jpk-force
- Figure 5 source data/force-save-2019.02.04-06.28.37.601.jpk-force
- Figure 5 source data/force-save-2019.02.04-06.28.38.605.jpk-force
- Figure 5 source data/force-save-2019.02.04-06.28.42.623.jpk-force
- Figure 5 source data/System overview/
- Figure 5 source data/System overview/Screenshot - 01.png
- Figure 5 source data/System overview/Screenshot - 02.png
- Figure 5 source data/System overview/Screenshot - 03.png
- Figure 5 source data/System overview/Screenshot - 04.png
- Figure 5 source data/System overview/Screenshot - 05.png
- Figure 5 source data/System overview/Screenshot - 09.png
- Figure 5 source data/System overview/Screenshot - 10.png
