# Supplementary material for: The giant staphylococcal protein Embp facilitates colonization of surfaces through Velcro-like attachment to fibrillated fibronectin
Source: eLife. 2022 Jul 7;11:e76164. doi: 10.7554/eLife.76164 (PMC9302970; doi:10.7554/eLife.76164)
Supplement: Figure 6—source data 1. [file elife-76164-fig6-data1.zip]

Archive with 49 entries (48 files):
- Figure 6 source data/force-save-2019.03.11-11.17.28.649.jpk-force
- Figure 6 source data/force-save-2019.03.11-11.18.02.449.jpk-force
- Figure 6 source data/force-save-2019.03.11-12.29.25.680.jpk-force
- Figure 6 source data/force-save-2019.03.11-12.30.09.736.jpk-force
- Figure 6 source data/force-save-2019.03.11-13.09.15.762.jpk-force
- Figure 6 source data/force-save-2019.03.11-13.19.19.783.jpk-force
- Figure 6 source data/force-save-2019.03.11-14.19.22.799.jpk-force
- Figure 6 source data/force-save-2019.03.11-14.21.16.545.jpk-force
- Figure 6 source data/force-save-2019.03.11-16.13.19.555.jpk-force
- Figure 6 source data/force-save-2019.03.11-16.14.25.579.jpk-force
- Figure 6 source data/force-save-2019.03.11-16.34.29.598.jpk-force
- Figure 6 source data/FS ss/
- Figure 6 source data/FS ss/30-50um glass beads.tif
- Figure 6 source data/FS ss/Screenshot - 09172018 - 09_28_35 AM.png
- Figure 6 source data/FS ss/Screenshot - 09262018 - 11_08_58 PM.png
- Figure 6 source data/FS ss/Screenshot - 09262018 - 11_23_23 PM.png
- Figure 6 source data/FS ss/Screenshot - 09262018 - 11_23_59 PM.png
- Figure 6 source data/FS ss/Screenshot - 09262018 - 11_30_48 PM.png
- Figure 6 source data/FS ss/Screenshot - 09262018 - 11_31_00 PM.png
- Figure 6 source data/FS ss/Screenshot - 09262018 - 11_32_11 PM.png
- Figure 6 source data/FS ss/Screenshot - 09262018 - 11_32_30 PM.png
- Figure 6 source data/FS ss/Screenshot - 09272018 - 12_12_54 AM.png
- Figure 6 source data/FS ss/Screenshot - 09272018 - 12_20_55 AM.png
- Figure 6 source data/FS ss/Screenshot - 09272018 - 12_23_04 AM.png
- Figure 6 source data/FS ss/Screenshot - 09272018 - 12_23_42 AM.png
- Figure 6 source data/FS ss/Screenshot - 09272018 - 12_24_22 AM.png
- Figure 6 source data/FS ss/Screenshot - 09272018 - 12_24_49 AM.png
- Figure 6 source data/FS ss/Screenshot - 09272018 - 12_25_45 AM.png
- Figure 6 source data/FS ss/Screenshot - 09272018 - 12_26_23 AM.png
- Figure 6 source data/FS ss/Screenshot - 09272018 - 12_26_56 AM.png
- Figure 6 source data/FS ss/Screenshot - 09272018 - 12_27_27 AM.png
- Figure 6 source data/FS ss/Screenshot - 09272018 - 12_27_58 AM.png
- Figure 6 source data/FS ss/Screenshot - 09272018 - 12_28_46 AM.png
- Figure 6 source data/FS ss/Screenshot - 09272018 - 12_29_43 AM.png
- Figure 6 source data/FS ss/Screenshot - 09272018 - 12_30_15 AM.png
- Figure 6 source data/FS ss/Screenshot - 09272018 - 12_30_46 AM.png
- Figure 6 source data/FS ss/Screenshot - 09272018 - 12_31_16 AM.png
- Figure 6 source data/FS ss/Screenshot - 09272018 - 12_32_27 AM.png
- Figure 6 source data/FS ss/Screenshot - 09272018 - 12_34_06 AM.png
- Figure 6 source data/FS ss/Screenshot - 09272018 - 12_34_24 AM.png
- Figure 6 source data/FS ss/Screenshot - 09272018 - 12_35_14 AM.png
- Figure 6 source data/FS ss/Screenshot - 09272018 - 12_35_50 AM.png
- Figure 6 source data/FS ss/Screenshot - 09272018 - 12_37_32 AM.png
- Figure 6 source data/FS ss/Screenshot - 09272018 - 12_38_03 AM.png
- Figure 6 source data/FS ss/Screenshot - 09272018 - 12_38_48 AM.png
- Figure 6 source data/FS ss/Screenshot - 09272018 - 12_39_27 AM.png
- Figure 6 source data/FS ss/Screenshot - 09272018 - 12_40_06 AM.png
- Figure 6 source data/FS ss/Screenshot - 09272018 - 12_43_23 AM.png
- Figure 6 source data/FS ss/Untitled.tif
